# Supplementary material for: The Impact of IFN-γ Licensing on Mesenchymal Stromal Cells’ Mediated Immunoregulation and HLA Class II Expression: Emerging Evidence from In Vitro Results
Source: Int J Mol Sci. 2025 Sep 26;26(19):9436. doi: 10.3390/ijms26199436 (PMC12525040; doi:10.3390/ijms26199436)
Supplement: Supplementary file 1 [file ijms-26-09436-s001.zip]

Archive with 2 entries (2 files):
- ijms-3859695-supplementary.pdf
- Raw_Data_MSCs.xlsx
