# Supplementary material for: The Impact of IFN-γ Licensing on Mesenchymal Stromal Cells’ Mediated Immunoregulation and HLA Class II Expression: Emerging Evidence from In Vitro Results
Source: Int J Mol Sci. 2025 Sep 26;26(19):9436. doi: 10.3390/ijms26199436 (PMC12525040; doi:10.3390/ijms26199436)
Supplement: Supplementary file 1 [file ijms-26-09436-s001.zip › Raw_Data_MSCs.xlsx]

## Sheet: IFN-γ primed
	IFN-γ primed WJ-MSCs
MSCs No	CD10	CD340	CD49a	CD73	CD90	CD105	CD45	CD15	CD29	CD44	CD3	CD19	CD31	CD11b	CD34	CD80	CD86	HLA-DR	HLA-DP	HLA-DQ	7AAD
1	95	51	59	98	94.3	98.2	0.51	0.56	92.1	57.1	0.4	1.22	0.85	0.39	0.9	0.4	0.37	57.1	67.8	57.1	4.32
2	85	63.2	58.7	95.7	96.7	97.4	1.3	0.87	95.7	65.7	0.12	1.2	0.69	0.39	0.03	0.3	0.59	58.7	68.9	58.9	5.41
3	83.2	68.3	42	90.3	91.3	90.3	0.23	1.2	94.8	71.2	0.75	0.42	0.79	0.35	0.1	0.5	0.32	42	63.4	59.3	5.41
4	95.4	57.1	69	97.2	95.2	94.5	0.4	2.3	95	57.1	0.54	0.32	0.87	0.73	1.8	0.3	0.26	57.1	58.9	58.2	5.86
5	93.6	48	58.9	94.3	98	93.2	0.6	2.7	92.3	58.9	0.56	0.55	0.32	0.64	0.06	0.1	0.29	58.9	59.6	61.3	4.85
6	87.8	35	73	93.7	98.3	96.3	0.3	1	91.3	71.5	0.48	0.3	0.3	0.54	0.05	0.59	0.85	56	65.4	63	4.56
7	95.6	41	73	95.6	94.6	97.5	0.2	1.7	94	56.2	1	0.24	0.2	0.12	0.03	0.15	0.93	56.2	66.7	86.9	3.52
8	94.5	51	68.3	94.5	97.8	98.3	0.3	1.8	98.5	59.7	2.1	0.36	0.36	0.43	0.02	0.23	0.56	65.3	67.8	68	3.47
9	92.3	52.3	67	94.5	94.2	95.6	0.7	0.56	90.3	67	0.64	0.58	0.89	0.45	0.56	0.38	0.57	67	64.3	61	2.28
10	97.8	56.7	73	97.8	95.6	97.2	0.8	0.32	92.3	66	0.56	0.36	0.32	0.39	0.23	0.29	0.63	73	62.1	57.4	5.32
11	89.4	57.8	60	98	98.3	90.2	1	0.34	95.3	63	0.36	0.64	0.54	0.72	0.12	0.37	0.69	60	60.3	53.9	5.12
12	88.2	42	63.2	97.8	96	93.2	2	1.2	93	63	0.45	1.32	0.64	0.56	0.32	0.89	0.74	63.2	55.6	57.8	4.97
13	96.3	40	64.3	96.3	95.2	91.2	0.9	0.85	97.8	62.1	0.48	0.8	0.53	0.91	0.63	0.93	0.89	64.3	57.9	56.8	3.68
14	89	39.8	84.3	95.4	93.4	93.2	0.8	1.8	98.3	81.2	0.56	0.7	0.72	0.56	0.62	0.35	0.81	84.3	65.1	62.5	4.12
15	96.7	62.1	87.1	96.7	93.5	99.5	0.9	0.56	95.6	87.1	0.78	1	0.56	0.32	1	0.45	0.23	87.1	67.6	63.9	5.72
16	85.2	53	62.1	97.8	95.6	96.3	1.3	0.77	90.8	62.1	0.42	1.2	0.32	0.56	0.07	0.57	0.78	62.1	57.4	67.2	4.63
17	94.2	54	69	94.8	97.3	96.8	0.4	0.78	92.02	67	0.63	0.7	0.56	0.89	0.09	0.64	0.56	67	56.3	60.2	4.58
18	88.9	55	70	98.2	96.3	96	0.8	0.62	93.2	72	0.54	0.9	0.911	0.54	0.36	0.32	0.98	70	58.1	60.9	5.87
19	89.2	61	69	97.5	95.8	94.3	1.2	1	97	71.2	0.4	1	0.32	1.2	1.3	0.54	0.87	69	56.7	56.9	6.11
20	91.2	71	63	93.2	94.1	93.4	2.2	1.3	95.1	73	0.05	0.56	0.21	0.62	1	0.68	0.71	59	62.5	57.3	7.25
AVERAGE	91.425	52.965	66.695	95.865	95.575	95.13	0.842	1.1115	94.221	66.605	0.591	0.7185	0.54505	0.5655	0.4645	0.449	0.6315	63.865	62.12	61.425	4.8525
STDEV.P	4.20403	9.57389	9.39779	2.01898	1.80163	2.63118	0.534964	0.633848	2.42243	7.8528	0.401994	0.336426	0.234631	0.236294	0.492458	0.215613	0.229593	9.77375	4.29949	6.7902	1.0901

## Sheet: Non-primed Control
	Non-primed WJ-MSCs
MSCs No	CD10	CD340	CD49a	CD73	CD90	CD105	CD45	CD15	CD29	CD44	CD3	CD19	CD31	CD11b	CD34	CD80	CD86	HLA-DR	HLA-DP	HLA-DQ	7AAD
1	59.2	55	49	95.4	94	95.3	0.23	0.64	93	56.8	0.56	0.36	0.78	0.51	0.46	0.98	0.25	0.54	1.25	1.12	3.54
2	58.3	57	59.5	90.1	98.2	93.2	2.1	0.87	94	66.8	0.23	1.2	0.64	1	0.32	0.32	0.78	0.32	2.37	0.58	5.85
3	55	62.3	47.8	95.4	98	94.5	0.56	1	91	70.3	0.89	0.42	0.53	0.37	0.1	0.5	0.59	1.22	1.56	0.69	5.41
4	59.4	65.3	64.3	93.2	99	94.5	0.8	0.85	98	55.2	0.54	0.32	0.65	0.75	0.07	0.45	0.98	1.1	2.84	0.59	6.23
5	61.2	59	61.2	97.5	93	93.2	0.7	2	93.2	56.7	0.56	0.55	0.3	0.35	0.12	0.57	0.56	1.7	1.36	1.23	6.57
6	67.3	39	70.2	96.5	98	96.3	2.1	1	94.7	70.2	0.48	0.41	0.4	0.89	0.21	0.59	0.58	1.2	1.58	1.35	7.45
7	56.2	48.2	51.3	96.3	94.6	97	1	1.7	96.1	58.9	0.58	0.32	0.56	0.56	0.05	0.51	0.58	1.2	0.56	1.64	5.42
8	65.3	47.9	65.3	93.7	95.7	95	0.3	1.5	94.5	64.3	1.89	0.45	0.54	0.39	0.04	0.39	0.69	0.47	0.98	2.21	3.56
9	67	54.5	69.8	94.8	98.9	96.2	0.56	0.53	92.3	65.6	0.56	0.73	0.63	0.58	0.32	0.23	0.75	0.56	0.87	1.31	4.85
10	62.3	59.1	70.3	90.2	94.9	95.2	0.56	0.27	95.3	67.8	0.89	0.54	0.74	0.72	0.56	0.32	0.85	0.59	1.12	0.84	4.96
11	55.3	61.3	65.6	93.8	94.3	97	1	0.42	97.2	64.3	0.59	0.36	0.78	0.71	0.38	0.41	0.89	0.42	2.23	0.72	5.23
12	42.1	65.4	67.9	96.5	95.2	95	0.87	1.3	95	65.4	0.87	0.77	0.69	0.83	0.62	0.74	0.67	0.89	0.47	0.65	3.89
13	35.7	55.4	66.3	93.6	98.7	96	0.55	0.88	95	64.8	0.91	0.58	0.55	0.64	0.8	0.35	0.74	1	0.58	0.91	4.78
14	23.2	58.9	75.1	94.7	97.8	95.7	0.64	1.03	93.2	67.8	0.96	0.65	0.84	0.67	0.05	0.35	0.56	1.2	1.24	0.65	5.63
15	87.1	61.3	70.5	96.5	93.1	95.3	0.73	0.78	95.4	85.1	0.85	0.89	0.49	0.71	0.09	0.54	0.32	3.5	1.36	1.56	5.82
16	39.8	55.5	74.3	98.9	95.1	97.3	0.8	0.56	95.3	65.3	0.86	1	0.56	0.88	0.18	0.58	0.91	0.6	1.45	1.23	4.29
17	41.7	62.3	68.7	95.7	94.5	96.3	0.9	0.68	94.8	65	0.75	0.98	0.56	0.91	1.2	0.64	1.12	0.7	0.98	2.56	6.25
18	56.9	67.1	65.4	94.8	96	98.7	0.7	0.73	97.8	71.9	0.74	0.56	0.91	0.69	0.98	0.67	1.03	0.8	0.96	2.41	6.87
19	61	50.2	67.3	96.8	96.7	95	1.2	0.78	97.2	71.4	0.73	0.88	0.85	0.77	0.07	0.61	1.41	0.9	2.01	1.64	4.12
20	44	50.9	64.3	95.3	95.1	96	2.2	0.89	95	73.1	0.81	0.63	0.89	0.85	0.97	0.72	0.69	2.3	0.78	1.85	3.56
AVERAGE	54.9	56.78	64.705	94.985	96.04	95.635	0.925	0.9205	94.9	66.335	0.7625	0.63	0.6445	0.689	0.3795	0.5235	0.7475	1.0605	1.3275	1.287	5.214
STDEV.P	13.5857	6.81334	7.45007	2.11643	1.91452	1.29278	0.554216	0.415686	1.77511	6.58637	0.315925	0.247911	0.160639	0.180247	0.352498	0.174994	0.261149	0.724579	0.617057	0.601258	1.12194
